# Supplementary material for: Microalgae-Derived Peptides Targeting Lifestyle-Related Diseases: Discovery, Mechanisms, Structure–Activity Relationships, and Structural Modifications
Source: Antioxidants (Basel). 2025 Sep 25;14(10):1170. doi: 10.3390/antiox14101170 (PMC12561970; doi:10.3390/antiox14101170)
Supplement: Supplementary file 1 [file antioxidants-14-01170-s001.zip]

Archive with 1 entries (1 files):
- antioxidants-3854688-supplementary.pdf
